# Supplementary material for: Pilot Studies Testing Novel Minimized Pan-Coronavirus (CoV) Vaccines in Feline Immunodeficiency Virus-Infected Cats With or Without Feline CoV Serotype-1 (FCoV1) Coinfection and in Specific-Pathogen-Free Cats Against Pathogenic FCoV2
Source: Vaccines (Basel). 2025 Nov 18;13(11):1172. doi: 10.3390/vaccines13111172 (PMC12656953; doi:10.3390/vaccines13111172)
Supplement: Supplementary file 1 [file vaccines-13-01172-s001.zip]

Archive with 3 entries (2 files):
- vaccines-3790918-supplementary/
- vaccines-3790918-supplementary/Original Immunoblot Strips & Gels.pdf
- vaccines-3790918-supplementary/vaccines-3790918-supplementary.pdf
